# Supplementary material for: ECHO-T2D - economic, clinical epidemiologic, and humanistic profiling of diabetic retinopathy, diabetic kidney disease, and painful diabetic peripheral neuropathy in India: A systematic review protocol
Source: MethodsX. 2026 May 12;16:103953. doi: 10.1016/j.mex.2026.103953 (PMC13224113; doi:10.1016/j.mex.2026.103953)
Supplement: Supplementary file 1 [file mmc1.zip]

Archive with 6 entries (6 files):
- Annexure 1 - search.xlsx
- Annexure 2 - Critical Appraisal.xlsx
- Annexure 3.xlsx
- Annexure 4.xlsx
- Annexure 5.xlsx
- Annexure 6.xlsx
