# Supplementary material for: ECHO-T2D - economic, clinical epidemiologic, and humanistic profiling of diabetic retinopathy, diabetic kidney disease, and painful diabetic peripheral neuropathy in India: A systematic review protocol
Source: MethodsX. 2026 May 12;16:103953. doi: 10.1016/j.mex.2026.103953 (PMC13224113; doi:10.1016/j.mex.2026.103953)
Supplement: Supplementary file 1 [file mmc1.zip › Annexure 1 - search.xlsx]

## Sheet: Sheet1
PubMed
1	Epidemiology[Mesh] OR Epidemiology[sh]
2	Epidemiolog* [tiab] OR Burden [tiab] OR Prevalence [tiab] OR Incidence [tiab] OR Surveillance [tiab] OR Morbidity [tiab] OR Frequency [tiab]
3	Mortality [Mesh] OR Mortality [sh]
4	Mortality [tiab] OR Death* [tiab] OR Fatal* [tiab]
5	#1 OR #2 OR #3 OR #4
6	Quality of life[Mesh]OR Life Quality [tiab] OR HRQOL [tiab] OR DALY [tiab] OR QALY [tiab] OR Disability [tiab] OR Disfigurement [tiab] OR Stitches [tiab] OR Loss of productivity [tiab] OR Loss of job [tiab] OR Absenteeism [tiab]
7	costs and cost analysis [MeSH]
8	Cost* [tiab]
9	Out of Pocket Expenditure [tiab] OR OOP [tiab] OR Catastrophic Expenditure [tiab]
10	#7 OR #8 OR #9
11	India [Mesh] OR India [tiab] OR India [pl] OR India [ad]
12	#5 OR #6 OR #10
13	"diabetic retinopathy"[tiab:~3] OR "proliferative retinopathy"[tiab:~3] OR "nonproliferative retinopathy"[tiab:~3] OR "non-proliferative retinopathy"[tiab:~3] OR "diabetic maculopathy"[tiab:~3] OR "diabetic retinopathy"[MeSH Terms]
14	(DR[tiab] AND (vision*[tiab] OR visual*[tiab] OR sight*[tiab] OR eye[tiab] OR eyes[tiab]))
15	(diabet*[Title/Abstract] OR "diabetes mellitus"[MeSH Terms]) AND ("kidney diseas*"[Title/Abstract] OR "renal diseas*"[Title/Abstract] OR nephr*[Title/Abstract] OR glomerul*[Title/Abstract])
16	"diabetic nephropathies"[MeSH Terms]
17	(diabet*[Title/Abstract] OR "diabetes mellitus"[MeSH Terms]) AND (peripheral nervous system diseases[MeSH Terms] OR neuropath*[Title/Abstract] or polyneuropath*[Title/Abstract])
18	"diabetic neuropathies"[MeSH Terms]
19	#13 OR #14 OR #15 OR #16 OR #17 OR #18
20	#12 AND #11 AND #19
Embase
1	'epidemiology'/exp
2	'epidemiolog*':ti,ab,kw OR 'burden':ti,ab,kw OR 'prevalence':ti,ab,kw OR 'incidence':ti,ab,kw OR 'surveillance':ti,ab,kw OR 'morbidity':ti,ab,kw OR 'frequency':ti,ab,kw
3	'mortality'/exp
4	'mortality':ti,ab,kw OR 'death*':ti,ab,kw OR 'fatal*':ti,ab,kw
5	#1 OR #2 OR #3 OR #4
6	'quality of life'/exp OR 'quality of life':ti,ab,kw OR 'life quality':ti,ab,kw OR 'hrqol':ti,ab,kw OR 'daly':ti,ab,kw OR 'qaly':ti,ab,kw OR 'disability':ti,ab,kw OR 'disfigurement':ti,ab,kw OR 'stitches':ti,ab,kw OR 'loss of productivity':ti,ab,kw OR 'loss of job':ti,ab,kw OR 'absenteeism':ti,ab,kw
7	'cost'/exp
8	'cost*':ti,ab,kw
9	'out of pocket expenditure':ti,ab,kw OR 'oop':ti,ab,kw OR 'catastrophic expenditure':ti,ab,kw
10	#7 OR #8 OR #9
11	'india'/exp OR 'india':ti,ab,kw OR 'india':cy OR 'india':ff,ad
12	#5 OR #6 OR #10
13	(('diabetic' NEAR/4 'retinopathy'):ti,ab,kw) OR (('proliferative' NEAR/4 'retinopathy'):ti,ab,kw) OR (('nonproliferative' NEAR/4 'retinopathy'):ti,ab,kw) OR (('non-proliferative' NEAR/4 'retinopathy'):ti,ab,kw) OR (('diabetic' NEAR/4 'maculopathy'):ti,ab,kw) OR 'diabetic retinopathy'/exp
14	'dr':ti,ab,kw AND ('vision*':ti,ab,kw OR 'visual*':ti,ab,kw OR 'sight*':ti,ab,kw OR 'eye':ti,ab,kw OR 'eyes':ti,ab,kw)
15	('diabet*':ti,ab,kw OR 'diabetes mellitus'/exp) AND ('kidney diseas*':ti,ab,kw OR 'renal diseas*':ti,ab,kw OR 'nephr*':ti,ab,kw OR 'glomerul*':ti,ab,kw)
16	'diabetic nephropathy'/exp
17	('diabet*':ti,ab,kw OR 'diabetes mellitus'/exp) AND ('peripheral neuropathy'/exp OR 'neuropath*':ti,ab,kw OR 'polyneuropath*':ti,ab,kw)
18	'diabetic neuropathy'/exp
19	#13 OR #14 OR #15 OR #16 OR #17 OR #18
20	#12 AND #11 AND #19
Cochrane
1	[mh Epidemiology]
2	Epidemiolog*:tiab OR Burden:tiab OR Prevalence:tiab OR Incidence:tiab OR Surveillance:tiab OR Morbidity:tiab OR Frequency:tiab
3	[mh Mortality]
4	Mortality:tiab OR Death*:tiab OR Fatal*:tiab
5	[mh "Quality of life"] OR HRQOL:tiab OR DALY:tiab OR QALY:tiab OR Disability:tiab OR Disfigurement:tiab OR Stitches:tiab OR "Loss of productivity":tiab OR "Loss of job":tiab OR Absenteeism:tiab
6	[mh "Costs and Cost Analysis"]
7	Cost*:tiab
8	Out of Pocket Expenditure:tiab OR OOP:tiab OR "Catastrophic Expenditure":tiab
9	[mh India] OR India*:tiab
10	(diabetic near/4 retinopathy):tiab OR (proliferative near/4 retinopathy):tiab OR (nonproliferative near/4 retinopathy):tiab OR (non-proliferative near/4 retinopathy):tiab OR (diabetic near/4 maculopathy):tiab OR [mh "Diabetic Retinopathy"]
11	(DR:tiab AND (vision*:tiab OR visual*:tiab OR sight*:tiab OR eye*:tiab))
12	((diabet*:tiab) AND ((((("kidney" NEXT diseas*):tiab) OR (("renal" NEXT diseas*):tiab)) OR (nephr*:tiab)) OR glomerul*:tiab))
13	[mh "Diabetic Nephropathies"]
14	(diabet*:tiab) AND (neuropath*:tiab OR polyneuropath*:tiab)
15	[mh "Diabetic Neuropathies"]
16	1 OR 2 OR 3 OR 4 OR 5 OR 6 OR 7 OR 8
17	10 OR 11 OR 12 OR 13 OR 14 OR 15
18	16 AND 9 AND 17
