# Supplementary material for: ECHO-T2D - economic, clinical epidemiologic, and humanistic profiling of diabetic retinopathy, diabetic kidney disease, and painful diabetic peripheral neuropathy in India: A systematic review protocol
Source: MethodsX. 2026 May 12;16:103953. doi: 10.1016/j.mex.2026.103953 (PMC13224113; doi:10.1016/j.mex.2026.103953)
Supplement: Supplementary file 1 [file mmc1.zip › Annexure 2 - Critical Appraisal.xlsx]

## Sheet: Partial Economic
Consensus Health Economic Criteria (CHEC) list
Item No.	Check list	Response	Author, Year	Author,Year	Author,Year	Author,Year
1	Is the study population clearly described?	Y/N/Cant Say
2	Are competing alternatives clearly described?	Y/N/Cant Say
3	Is a well-defined research question posed in answerable form?
4	Is the economic study design appropriate to the stated objective?	Y/N/Cant Say
5	Is the chosen time horizon appropriate in order to include relevant costs and consequences?	Y/N/Cant Say
6	Is the actual perspective chosen appropriate?	Y/N/Cant Say
7	Are all important and relevant costs for each alternative identified?	Y/N/Cant Say
8	Are all costs measured appropriately in physical units?	Y/N/Cant Say
9	Are costs valued appropriately?	Y/N/Cant Say
10	Are all important and relevant outcomes for each alternative identified?	Y/N/Cant Say
11	Are all outcomes measured appropriately?	Y/N/Cant Say
12	Are outcomes valued appropriately?	Y/N/Cant Say
13	Is an incremental analysis of costs and outcomes of alternatives performed?	Y/N/Cant Say
14	Are all future costs and outcomes discounted appropriately?	Y/N/Cant Say
15	Are all important variables, whose values are uncertain, appropriately subjected to sensitivity analysis?	Y/N/Cant Say
16	Do the conclusions follow from the data reported?	Y/N/Cant Say
17	Does the study discuss the generalizability of the results to other settings and patient/client groups?	Y/N/Cant Say
18	Does the article indicate that there is no potential conflict of interest of study researcher(s) and funder(s)?	Y/N/Cant Say
19	Are ethical and distributional issues discussed appropriately?	Y/N/Cant Say

## Sheet: Full Economic
Consolidated Health Economics Evaluation Reporting Standards (CHEERS)
Item No.	Section/ item	Response	Author, Year	Author,Year	Author,Year	Author,Year
	Title and Abstract
1	Title	Y/N/Cant Say
2	Abstract	Y/N/Cant Say
	Introduction
3	Background and Objectives	Y/N/Cant Say
	Methods
4	Target population and subgroups	Y/N/Cant Say
5	Setting and location	Y/N/Cant Say
6	Study Perspective	Y/N/Cant Say
7	Comparators	Y/N/Cant Say
8	Time Horizon	Y/N/Cant Say
9	Discount Rate	Y/N/Cant Say
10	Choice of health outcomes	Y/N/Cant Say
11	Measurement of effectiveness	Y/N/Cant Say
12	Measurement and valuation of preference based outcomes	Y/N/Cant Say
13	Estmating resources and costs	Y/N/Cant Say
14	Currency, price date, and conversion	Y/N/Cant Say
15	Choice of model	Y/N/Cant Say
16	Assumptions	Y/N/Cant Say
17	Analytical methods	Y/N/Cant Say
	Results
18	Study parameters	Y/N/Cant Say
19	Incremental costs and outcomes	Y/N/Cant Say
20	Characterising uncertainity	Y/N/Cant Say
21	Characterising heteogeneity	Y/N/Cant Say
	Discussion	Y/N/Cant Say
22	Study findings, limitations, generalisability, and current knowledge	Y/N/Cant Say
	Other
23	Source of funding	Y/N/Cant Say
24	Conflicts of interest	Y/N/Cant Say
