# Supplementary material for: ECHO-T2D - economic, clinical epidemiologic, and humanistic profiling of diabetic retinopathy, diabetic kidney disease, and painful diabetic peripheral neuropathy in India: A systematic review protocol
Source: MethodsX. 2026 May 12;16:103953. doi: 10.1016/j.mex.2026.103953 (PMC13224113; doi:10.1016/j.mex.2026.103953)
Supplement: Supplementary file 1 [file mmc1.zip › Annexure 3.xlsx]

## Sheet: Sheet1
Field	Study #1	Study #2	Study #3
Study Details
Study ID/Author
Year of Publication
Study Period
Study Design
Setting
Location
Participants
Sample Size
Average Age
Sex Distribution
Socio-economic Status
Duration of Diabetes
Glycemic Control
Comorbidities
