# Supplementary material for: ECHO-T2D - economic, clinical epidemiologic, and humanistic profiling of diabetic retinopathy, diabetic kidney disease, and painful diabetic peripheral neuropathy in India: A systematic review protocol
Source: MethodsX. 2026 May 12;16:103953. doi: 10.1016/j.mex.2026.103953 (PMC13224113; doi:10.1016/j.mex.2026.103953)
Supplement: Supplementary file 1 [file mmc1.zip › Annexure 4.xlsx]

## Sheet: Sheet1
Field	Study #1	Study #2	Study #3
Cost Detail
Currency
Year
Direct Medical Costs
Perspective
Consultation
Diagnostics
Medications
Complication-Specific Treatment
Direct Non-Medical Costs
Transportation
Food
Lodging
LifeStyle Modifications
Indirect Costs
Wage Loss (Patient)
Wage Loss (Caregiver)
Productivity Loss
Total Economic Burden
Total Direct Cost
Total Indirect Cost
Average Annual Cost
