# Supplementary material for: ECHO-T2D - economic, clinical epidemiologic, and humanistic profiling of diabetic retinopathy, diabetic kidney disease, and painful diabetic peripheral neuropathy in India: A systematic review protocol
Source: MethodsX. 2026 May 12;16:103953. doi: 10.1016/j.mex.2026.103953 (PMC13224113; doi:10.1016/j.mex.2026.103953)
Supplement: Supplementary file 1 [file mmc1.zip › Annexure 5.xlsx]

## Sheet: Sheet1
Field	Study #1	Study #2	Study #3
Diabetic Retinopathy
Disease Prevalence
Diagnosis Method
Visual Status
Treatment History
Specific Risk Factors
Diabetic Kidney Disease
Disease Prevalence
Renal Markers
Management Status
Dialysis Frequency
Complications
Painful Diabetic Peripheral Neuropathy
Disease Prevalence
Diagnosis Tool
Pain Severity
Ulcer Characteristics
Medication Use
