# Supplementary material for: ECHO-T2D - economic, clinical epidemiologic, and humanistic profiling of diabetic retinopathy, diabetic kidney disease, and painful diabetic peripheral neuropathy in India: A systematic review protocol
Source: MethodsX. 2026 May 12;16:103953. doi: 10.1016/j.mex.2026.103953 (PMC13224113; doi:10.1016/j.mex.2026.103953)
Supplement: Supplementary file 1 [file mmc1.zip › Annexure 6.xlsx]

## Sheet: Sheet1
Field	Study #1	Study #2	Study #3
Quality of Life Instrument Used
Scores
Key Findings
Comparison
Psychosocial Burden Depression/Anxiety
Functional Limitations
Sleep
Caregiver Burden
